# Supplementary material for: Combined Targeted and Non-targeted PCR Based Methods Reveal High Levels of Compliance in Probiotic Products Sold as Dietary Supplements in United States and Canada
Source: Front Microbiol. 2020 Jun 9;11:1095. doi: 10.3389/fmicb.2020.01095 (PMC7295986; doi:10.3389/fmicb.2020.01095)
Supplement: TABLE S1 — Sample forms and declared species or strains. [file Table_1.xlsx]

## Sheet: Table S1 declared species
Sample No	Form	Declared specis																						Declared strains
		B. coagulans	B. lactis	B. bifidum	B. breve	B. infantis	B. longum	L. acidophilus	L. brevis	L. casei	L. bulgaricus	L. gasseri	L. helveticus	L. paracasei	L. plantarum	L. reuteri	L. rhamnosus	L. salivarius	L. lactis	P. pentosaceus	S. thermophilus			Bl-04	Bi-07	HN019	La-14	NCFM	Lpc-37	HN001
1	Gummies
2	Powder
3	Powder
4	Droplets
5	Powder
6	Powder
7	Powder
8	Powder
9	Powder
10	Powder
11	Powder
12	Powder
13	Powder
14	Powder
15	Powder
16	Powder
17	Powder
18	Powder
19	Powder
20	Powder
21	Powder
22	Powder
23	Powder
24	Powder
25	Powder
26	Powder
27	Powder
28	Powder
29	Powder
30	Powder
31	Powder
32	Powder
33	Powder
34	Powder
35	Powder
36	Powder
37	Powder
38	Powder
39	Powder
40	Capsules
41	Powder
42	Powder
43	Powder
44	Capsule
45	Powder
46	Powder
47	Powder
48	Powder
49	Powder
50	Powder
51	Powder
52	Powder
53	Powder
54	Powder
55	Powder
56	Powder
57	Powder
58	Powder
59	Powder
60	Powder
61	Powder
62	Powder
63	Powder
64	Powder
65	Powder
66	Powder
67	Powder
68	Powder
69	Powder
70	Powder
71	Powder
72	Powder
73	Powder
74	Powder
75	Powder
76	Powder
77	Powder
78	Powder
79	Powder
80	Powder
81	Powder
82	Powder
83	Powder
84	Powder
85	Powder
86	Powder
87	Powder
88	Powder
89	Powder
90	Powder
91	Powder
92	Powder
93	Powder
94	Powder
95	Powder
96	Powder
97	Powder
98	Powder
99	Powder
100	Powder
101	Powder
102	Powder
103	Powder
104	Capsules
105	Capsules
106	Capsule
107	Powder
108	Powder
109	Powder
110	Powder
111	Powder
112	Powder
113	Powder
114	Powder
115	Powder
116	Powder
117	Powder
118	Powder
119	Powder
120	Powder
121	Powder
122	Powder
123	Capsule
124	Capsule
125	Capsule
126	Powder
127	Powder
128	Powder
129	Powder
130	Powder
131	Powder
132	Powder
133	Powder
134	Powder
135	Powder
136	Powder
137	Powder
138	Powder sticks
139	Powder sticks
140	Capsules
141	Capsules
142	Drops
143	Capsules
144	Capsules
145	Capsules
146	Powder
147	Capsules
148	Chewable tablets
149	Capsules
150	Capsules
151	Chewable tablets
152	Chewable tablets
153	Capsules
154	Capsules
155	Capsules
156	Capsules
157	Powder
158	Powder
159	Powder
160	Powder
161	Powder
162	Powder
163	Powder
164	Powder
165	Powder
166	Chewable tablets
167	Capsules
168	Capsules
169	Capsules
170	Capsules
171	Capsules
172	Capsules
173	Powder
174	Capsules
175	Capsules
176	Capsules
177	Capsules
178	Capsules
179	Capsules
180	Capsules
181	Capsules
182	Capsules
